# Supplementary material for: Neoadjuvant Therapy Is Associated with Improved Chemotherapy Delivery and Overall Survival Compared to Upfront Resection in Pancreatic Cancer without Increasing Perioperative Complications
Source: Cancers (Basel). 2022 Jan 26;14(3):609. doi: 10.3390/cancers14030609 (PMC8833799; doi:10.3390/cancers14030609)
Supplement: Supplementary file 1 [file cancers-14-00609-s001.zip]

Archive with 1 entries (1 files):
- cancers-1543144-SI.pdf
